# Supplementary material for: Insect derived extra oral GH32 plays a role in susceptibility of wheat to Hessian fly
Source: Sci Rep. 2021 Jan 22;11:2081. doi: 10.1038/s41598-021-81481-4 (PMC7822839; doi:10.1038/s41598-021-81481-4)
Supplement: Supplementary file 2 — Supplementary Table 3. [file 41598_2021_81481_MOESM2_ESM.xlsx]

## Sheet: Sheet1
Insect derived extra oral GH32 plays a role in susceptibility of wheat to Hessian fly
Subhashree Subramanyam1,2*, Jill A. Nemacheck1,2, Victor Bernal-Crespo3, Nagesh Sardesai4
NCBI Accession	Organism	E-value	Description
AUZ27227.1	Bacillus cereus	9e-96	levanase
WP_074987992.1	Rufibacter ruber	1.22e-172	glycoside hydrolase family 32 protein
PIQ20887.1	Cytophagales bacterium	9.45e-174	glycosyl hydrolase family 32
WP_106926833.1	Adhaeribacter sp.	1.09e-172	glycoside hydrolase family 32 protein
WP_123216538.1	Sinomicrobium pectinilyticum	7.14e-172	glycoside hydrolase family 32 protein
TMI96737.1	Bacteroidetes bacterium	2.35e-165	glycoside hydrolase family 32 protein
WP_020531995.1	Flexithrix dorotheae	2.53e-179	glycoside hydrolase family 32 protein
TAE96939.1	Runella slithyformis	7e-99	glycoside hydrolase family 32 protein
WP_133175421.1	Sphingomonas oleivorans	2e-98	glycoside hydrolase family 32 protein
WP_008582533.1	Niabella soli	7e-98	glycoside hydrolase family 32 protein
GAO86307.1	Aspergillus udagawae	4e-81	levanase
OQE35442.1	Penicillium coprophilum	3e-78	hypothetical protein PENCOP_c013G06590
XP_022489929.1	Penicillium arizonense	2e-75	hypothetical protein PENARI_c006G08707
KOS36953.1	Penicillium nordicum	4e-75	hypothetical protein ACN38_g12270
OQD78947.1	Penicillium antarcticum	1e-74	hypothetical protein PENANT_c070G06701
XP_002568486.1	Penicillium rubens	2e-74	Pc21g14720
CEL07892.1	Aspergillus calidoustus	3e-74	Putative Invertase
CDM29786.1	Penicillium roqueforti	7e-74	Levanase
OJJ00309.1	Aspergillus versicolor	7e-74	hypothetical protein
OJJ60989.1	Aspergillus sydowii	1e-73	hypothetical protein
KKK20883.1	Aspergillus ochraceoroseus	2e-73	hypothetical protein
OQE23249.1	Penicillium steckii	4e-73	hypothetical protein
AIR93898.1	Agrilus planipennis	5e-55	beta-fructofuranosidase
XP_019772489.1	Dendroctonus ponderosae	5e-46	uncharacterized protein
AIL92341.1	Sphenophorus levis	6e-41	beta-fructofuranosidase
XP_022835559.1	Spodoptera litura	5e-86	uncharacterized protein
XP_030033238.1	Manduca sexta	2e-48	uncharacterized protein
NP_001119721.1	Bombyx mori	5e-47	beta-fructofuranosidase precursor
PZC86174.1	Helicoverpa armigera	2e-73	hypothetical protein
XP_013197813.1	Amyelois transitella	2e-46	sucrose-6-phosphate hydrolase-like
XP_023295957.1	Lucilia cuprina	1e-42	uncharacterized protein
XP_031621237.1	Contarinia nasturtii	6e-176	uncharacterized protein
RWS22211.1	Leptotrombidium deliense	4e-112	glycosyl hydrolase family 32-like protein
XP_004498875.1	Cicer arietinum	1e-31	beta-fructofuranosidase
XP_022023405.1	Helianthus annuus	1e-30	fructan 6-exohydrolase-like
XP_015963105.1	Arachis duranensis	1e-28	acid beta-fructofuranosidase-like
XP_019195961.1	Ipomoea nil	2e-28	acid beta-fructofuranosidase-like
XP_024453100.1	Populus trichocarpa	5e-30	acid beta-fructofuranosidase 2
XP_020217881.1	Cajanus cajan	9e-30	acid beta-fructofuranosidase
XP_023768672.1	Lactuca sativa	9e-30	fructan 6-exohydrolase-like
XP_015089494.1	Solanum pennellii	2e-30	beta-fructofuranosidase
XP_009779642.1	Nicotiana sylvestris	3e-30	beta-fructofuranosidase
XP_003588973.1	Medicago truncatula	6e-28	beta-fructofuranosidase
CAA06839.1	Allium cepa	7e-31	invertase
AVY91565.1	Hordeum vulgare	3e-30	putative beta-fructofuranosidase
XP_020112698.1	Ananas comosus	2e-29	beta-fructofuranosidase 1-like
CAD58683.1	Lolium temulentum	2e-29	putative soluble acid invertase
XP_020181847.1	Aegilops tauschii	1e-28	sucrose:sucrose 1-fructosyltransferase-like
AFN66439.1	Saccharum	1e-28	soluble acid invertase
NP_001292789.1	Zea mays	1e-27	invertase 2
VAI52872.1	Triticum turgidum	6e-29	unnamed protein product
XP_003571181.2	Brachypodium distachyon	2e-27	sucrose:sucrose 1-fructosyltransferase
ACY78467.1	Sorghum bicolor	2e-27	soluble acid invertase
XP_015636934.1	Oryza sativa	8e-27	beta-fructofuranosidase 1
